# Supplementary material for: Early infant diagnosis of HIV-1 infection in Luanda, Angola, using a new DNA PCR assay and dried blood spots
Source: PLoS One. 2017 Jul 17;12(7):e0181352. doi: 10.1371/journal.pone.0181352 (PMC5513534; doi:10.1371/journal.pone.0181352)
Supplement: S1 Data set file — 1) APEHC cohort dataset, collecting data of the pediatric population; 2) HIV-infected adults, positive controls attending the Hospital Egas Moniz; 3) HIV-infected infants, positive controls from the Angolan National Institute of Public Health. (ZIP) [file pone.0181352.s007.zip]

Archive with 9 entries (6 files):
- S1_Data_set_file/
- S1_Data_set_file/dataset1_PTV_APEHC_en_de-identif.xls
- __MACOSX/
- __MACOSX/S1_Data_set_file/
- __MACOSX/S1_Data_set_file/._dataset1_PTV_APEHC_en_de-identif.xls
- S1_Data_set_file/dataset2_EgasMoniz_en.xls
- __MACOSX/S1_Data_set_file/._dataset2_EgasMoniz_en.xls
- S1_Data_set_file/dataset3_INLS_en.xlsx
- __MACOSX/S1_Data_set_file/._dataset3_INLS_en.xlsx
