# Supplementary material for: Early infant diagnosis of HIV-1 infection in Luanda, Angola, using a new DNA PCR assay and dried blood spots
Source: PLoS One. 2017 Jul 17;12(7):e0181352. doi: 10.1371/journal.pone.0181352 (PMC5513534; doi:10.1371/journal.pone.0181352)
Supplement: S1 Data set file — 1) APEHC cohort dataset, collecting data of the pediatric population; 2) HIV-infected adults, positive controls attending the Hospital Egas Moniz; 3) HIV-infected infants, positive controls from the Angolan National Institute of Public Health. (ZIP) [file pone.0181352.s007.zip › S1_Data_set_file/dataset1_PTV_APEHC_en_de-identif.xls]

## Sheet: infants
sex (0=girl; 1=boy)	age	results of serology test (Determine)	results of serology test (Unigold)	date of confirmatory serology test	results of confirmatory serology test	nested IN (results of the EID in-house assay)	PCR internal control (CCR5 gene)	date of EID in-house assay (DD/MM/YY)
1	9m	+	-	2013-08-07	negative	0	1	2014-12-11
0	8m	+	+	2013-06-05	positive	1	1	2014-12-11
1	9m	+	+	2013-08-14	negative	0	1	2014-12-11
1	2m	+	+	2014-04-28	negative	0	1	2014-12-11
1	12m	+	-	2013-08-14	negative	0	1	2014-12-11
1	12m	+	-	unknown	drop-out	0	1	2015-01-06
0	9m	+	+	unknown	drop-out	0	1	2014-12-11
0	9m	+	-	2011-11-13	negative	0	1	2014-12-11
1	9m	+	+	2013-09-11	negative	0	1	2014-12-11
1	9m	+	+	2013-08-28	negative	0	1	2014-12-11
1	1m	+	+	2014-08-06	negative	0	1	2014-12-11
0	7m	+	+	unknown	positive	1	1	2014-12-11
0	9m	+	-	2013-09-18	negative	0	1	2014-12-11
1	1m	+	+	2013-05-14	negative	0	1	2014-12-11
1	1m	+	+	2014-05-14	negative	0	1	2014-12-11
1	9m	+	-	2014-02-26	negative	0	1	2014-12-11
1	12m	+	-	2013-09-02	negative	0	1	2014-12-11
1	1m	+	+	2014-06-09	negative	0	1	2014-12-11
1	28d	+	+	2014-07-10	negative	0	1	2014-12-11
1	1m	+	+	2014-09-10	negative	0	1	2014-12-11
0	1m	+	+	2014-06-12	negative	0	1	2014-12-12
0	21d	+	+	2014-06-19	negative	0	1	2014-12-12
0	1m	+	+	unknown	deceased	0	1	2014-12-12
0	2m	+	+	2014-08-20	negative	0	1	2014-12-12
1	14d	+	+	unknown	negative	0	1	2014-12-12
0	1m	+	+	2014-08-01	negative	0	1	2014-12-12
0	3m	+	+	2014-03-28	negative	0	1	2014-12-12
1	1m	+	+	2014-07-10	negative	0	1	2014-12-12
1	1m	+	+	2014-07-17	negative	0	1	2014-12-12
0	1m	+	+	2014-07-23	negative	0	1	2014-12-12
1	1m	+	+	2013-07-19	negative	0	1	2014-12-12
0	1m	+	+	2014-03-06	negative	0	1	2014-12-12
1	3m	+	+	2014-05-28	negative	0	1	2014-12-12
0	1m	+	+	2014-07-24	negative	0	1	2014-12-12
1	2m	+	+	2014-07-17	negative	0	1	2014-12-12
1	10m	+	+	2013-12-12	negative	0	1	2014-12-12
0	2 m	+	+	2014-10-01	negative	0	1	2014-12-11
0	21d	+	+	2014-11-26	negative	0	1	2014-12-12
0	5m	+	+	2014-05-28	negative	0	1	2014-12-12
1	1m	+	+	2014-10-08	negative	0	1	2014-12-12
0	10d	+	+	2014-11-15	negative	0	1	2014-12-12
0	1m	+	+	2014-10-29	negative	0	1	2014-12-15
0	1m	+	+	2014-11-05	negative	0	1	2014-12-15
0	1m	+	+	2014-11-12	negative	0	1	2014-12-15
0	1m	+	+	2015-02-11	negative	0	1	2014-12-15
1	1m	+	+	2014-11-05	negative	0	1	2014-12-15
0	1m	+	+	2014-11-12	negative	0	1	2014-12-15
1	4m	+	+	2014-07-18	negative	0	1	2014-12-15
1	1m	+	+	2014-11-12	negative	0	1	2014-12-15
1	3s	+	+	2014-11-12	negative	0	1	2014-12-15
0	1m	+	+	unknown	deceased	0	1	2014-12-15
0	1m	+	+	2015-02-12	negative	0	1	2014-12-15
1	1m	+	+	2014-11-12	negative	0	1	2014-12-15
0	1m	+	+	2014-12-03	negative	0	1	2014-12-15
0	1m	+	+	2015-02-18	negative	0	1	2014-12-15
0	1m	+	+	2014-11-26	negative	0	1	2014-12-15
1	1m	+	+	2014-12-03	negative	0	1	2014-12-15
0	1m	+	+	2014-11-26	negative	0	1	2014-12-15
1	1m	+	+	unknown	drop-out	0	1	2014-12-15
1	3m	+	+	2014-10-01	negative	0	1	2014-12-15
1	1m	+	+	unknown	drop-out	0	1	2014-12-16
0	1m	+	+	2015-01-14	negative	0	1	2014-12-16
1	1m	+	+	2015-03-18	negative	0	1	2014-12-16
1	1m	+	+	unknown	drop-out	0	1	2014-12-15
1	1m	+	+	2015-01-21	negative	0	1	2014-12-11
1	1m	+	+	2015-01-22	negative	0	1	2014-12-16
1	1m	+	+	2015-01-28	negative	0	1	2014-12-16
1	1m	+	+	2015-02-18	negative	0	1	2014-12-16
0	1m	+	+	2015-02-11	negative	0	1	2014-12-16
0	3m	+	+	unknown	drop-out	0	1	2014-12-16
1	1m	+	+	2015-05-20	negative	0	1	2014-12-16
0	1m	+	+	2014-05-20	negative	0	1	2014-12-16
1	1m	+	+	2015-05-25	negative	0	1	2014-12-16
1	1m	+	+	2015-04-15	negative	0	1	2014-12-16
1	1m	+	+	2015-03-10	negative	0	1	2014-12-16
1	1m	+	+	unknown	drop-out	0	1	2014-12-16
0	1m	+	+	2015-03-18	negative	0	1	2014-12-16
1	1m	+	+	2015-03-18	negative	0	1	2014-12-16
0	1m	+	+	2015-03-11	negative	0	1	2014-12-16
0	1m	+	+	unknown	drop-out	0	1	2014-12-16
0	1m	+	+	2015-03-25	negative	0	1	2014-12-16
0	1m	+	+	unknown	drop-out	0	1	2014-12-16
0	1m	+	+	2014-04-08	negative	0	1	2014-12-17
1	1m	+	+	2015-04-09	negative	0	1	2014-12-17
1	1m	+	+	2015-04-08	negative	0	1	2014-12-17
0	1m	+	+	2015-04-15	negative	0	1	2014-12-17
0	1m	+	+	2015-08-08	negative	0	1	2014-12-17
1	1m	+	+	2015-04-15	negative	0	1	2014-12-17
0	1m	+	+	2015-05-06	negative	0	1	2014-12-17
1	1m	+	+	2015-09-23	negative	0	1	2014-12-17
1	1m	+	+	2015-07-22	negative	0	1	2014-12-17
0	1m	+	+	2015-04-15	negative	0	1	2014-12-17
0	1m	+	+	2015-04-22	negative	0	1	2014-12-17
1	1m	+	+	2015-04-22	negative	0	1	2014-12-17
1	1m	+	+	2015-04-22	negative	0	1	2014-12-17
0	1m	+	+	2015-04-22	negative	0	1	2014-12-17
1	1m	+	+	2015-04-30	negative	0	1	2014-12-17
1	1m	+	+	2015-04-30	negative	0	1	2014-12-17
0	1m	+	+	2014-04-30	negative	0	1	2014-12-17
1	1m	+	+	2015-04-22	negative	0	1	2014-12-17
0	1m	+	+	2015-05-06	negative	0	1	2014-12-17
0	1m	+	+	2015-05-06	negative	0	1	2014-12-17
0	1m	+	+	2016-08-17	negative	0	1	2014-12-17
1	1m	+	+	2015-04-08	negative	0	1	2014-12-17
1	1m	+	+	2015-05-20	negative	0	1	2014-12-17
0	1m	+	+	2015-05-27	negative	0	1	2014-12-17
0	1m	+	+	2015-05-27	negative	0	1	2014-12-17
0	1m	+	+	2015-05-27	negative	0	1	2014-12-17
0	16d	+	+	2015-06-10	negative	0	1	2014-12-17
0	16d	+	+	2015-06-10	negative	0	1	2014-12-17
0	1m	+	+	2015-06-03	negative	0	1	2014-12-17
0	16d	+	+	2015-06-03	negative	0	1	2014-12-17
unknown	1m	+	+	unknown	negative	0	1	2014-12-17
1	3m	+	+	2015-03-25	negative	0	1	2014-12-17
0	1m	+	+	2015-06-10	negative	0	1	2014-12-17
0	1m	+	+	unknown	drop-out	0	1	2014-12-17
1	1m	+	+	2015-06-10	negative	0	1	2014-12-17
0	1m	+	+	2015-06-10	negative	0	1	2014-12-17
0	1m	+	+	2014-06-10	negative	0	1	2014-12-17
1	1m	+	+	unknown	drop-out	0	1	2014-12-17
0	1m	+	+	2015-06-18	negative	0	1	2014-12-17
0	1m	+	+	2015-06-24	negative	0	1	2014-12-17
0	1m	+	+	unknown	negative	0	1	2014-12-18
1	1m	+	+	2015-06-25	negative	0	1	2014-12-18
1	1m	+	+	2015-07-01	negative	0	1	2014-12-18
1	1m	+	+	2015-07-09	negative	0	1	2014-12-18
0	1m	+	+	2015-06-26	negative	0	1	2014-12-18
1	1m	+	+	2015-07-09	negative	0	1	2014-12-18
0	1m	+	+	2015-07-16	negative	0	1	2014-12-18
1	1m	+	+	2015-07-01	negative	0	1	2014-12-18
1	1m	+	+	2015-07-16	negative	0	1	2014-12-18
1	1m	+	+	2015-06-03	positive	1	1	2014-12-18
0	1m	+	+	unknown	negative	0	1	2014-12-18
0	1m	+	+	2014-07-17	negative	0	1	2014-12-18
0	1m	+	+	2015-07-29	negative	0	1	2014-12-18
1	1m	+	+	2015-07-22	negative	0	1	2014-12-18
0	1m	+	+	2015-07-29	negative	0	1	2015-10-15
1	1m	+	+	2015-08-05	negative	0	1	2015-10-15
0	1m	+	+	2015-08-12	negative	0	1	2015-10-15
1	1m	+	+	2015-08-12	negative	0	1	2015-10-15
1	1m	+	+	unknown	deceased	0	1	2015-10-15
1	1m	+	+	2015-08-12	negative	0	1	2015-10-15
1	1m	+	+	unknown	deceased	0	1	2015-10-15
0	1m	+	+	unknown	negative	0	1	2015-10-15
1	1m	+	+	unknown	negative	0	1	2015-10-15
1	1m	+	+	2015-09-09	negative	0	1	2015-10-15
1	1m	+	+	unknown	negative	0	1	2015-10-15
0	1m	+	+	2015-09-02	negative	0	1	2015-10-15
0	1m	+	+	2015-09-02	negative	0	1	2015-10-15
0	1m	+	+	unknown	negative	0	1	2015-10-15
0	1m	+	+	unknown	negative	0	1	2015-10-15
1	1m	+	+	2015-09-23	negative	0	1	2015-10-15
0	1m	+	+	2015-09-23	negative	0	1	2015-10-15
0	1m	+	+	unknown	negative	0	1	2015-10-15
