# Supplementary material for: Early infant diagnosis of HIV-1 infection in Luanda, Angola, using a new DNA PCR assay and dried blood spots
Source: PLoS One. 2017 Jul 17;12(7):e0181352. doi: 10.1371/journal.pone.0181352 (PMC5513534; doi:10.1371/journal.pone.0181352)
Supplement: S1 Data set file — 1) APEHC cohort dataset, collecting data of the pediatric population; 2) HIV-infected adults, positive controls attending the Hospital Egas Moniz; 3) HIV-infected infants, positive controls from the Angolan National Institute of Public Health. (ZIP) [file pone.0181352.s007.zip › S1_Data_set_file/dataset2_EgasMoniz_en.xls]

## Sheet: Controls_EM
ID code	HIV subtype	viral load	detectable viral load	ART	nested IN (results of the EID in-house assay)	PCR internal control (CCR5 gene)
14EM11		<20	0		0	1
14EM21	B	<20	0		0	1
14EM31	B	<20	0		0	1
14EM41		<20	0		0	1
14EM51		<20	0		0	1
14EM61		<20	0		0	1
14EM71		<20	0		0	1
14EM81		<20	0		0	1
14EM91	B	<20	0	No	0	1
14EM101		<20	0		0	1
14EM111	B	28	1		1	1
14EM121	G	<20	0	No	0	1
14EM131	C	<20	0		0	1
14EM141		<20	0	No	0	1
14EM151		<20	0		1	1
14EM161	U/B	<20	0		0	1
14EM171	U/CRF06_CPX	<20	0		0	1
14EM181		<20	0		0	1
14EM191	U/F	<20	0		0	1
14EM201		18122	1	No	0	1
14EM211		<20	0	No	0	1
14EM221		<20	0	baseline analysis	0	1
14EM231		<20	0		0	1
14EM241		<20	0		0	1
14EM251	B	930	1	No	0	1
14EM261	D	46431	1		1	1
14EM271	B	<20	0		0	1
14EM281		<20	0		0	1
14EM291		<20	0		0	1
14EM301	B	32	1		1	1
14EM311		<20	0		0	1
14EM321	B	<20	0		0	1
14EM331		<20	0		0	1
14EM341	G	26	1	No	0	1
14EM351	B	25	1		1	1
14EM361		<20	0		1	1
14EM371	B	29517	1		1	1
14EM381	B	<20	0		0	1
14EM391		586	1		1	1
14EM401	B	<20	0		1	1
14EM411		<20	0		0	1
14EM421		<20	0		0	1
14EM431		<20	0		0	1
14EM441		8069	1		1	1
14EM451	G	35	1		1	1
14EM461	B	<20	0		1	1
14EM471		<20	0		0	1
14EM481	A/G	<20	0		0	1
14EM491	CRF02_AG	<20	0		0	1
14EM501		<20	0		1	1
14EM511		<20	0		0	1
14EM521		<20	0		0	1
14EM531		<20	0		0	1
14EM541		168	1	AZT 3TC NVP	0	1
14EM551	B	<20	0		0	1
14EM561	B/U	101	1	No	0	1
14EM571		<20	0		1	1
14EM581	B	<20	0	No	1	1
14EM591	B	<20	0	No	0	1
14EM601		<20	0		0	1
14EM611	G	<20	0		0	1
14EM621	B	1639841	1		1	1
14EM631		<20	0		0	1
14EM641	G	15678	1		1	1
14EM651		<20	0		0	1
14EM661	G	<20	0		0	1
14EM671	B	<20	0		0	1
14EM681	B	95	1	No	1	1
14EM691	CRF12_BF	35	1		0	1
14EM701	G	21	1		1	1
14EM711	B	<20	0		0	1
14EM721		<20	0		0	1
14EM731		<20	0		0	1
14EM741		<20	0		0	1
14EM751		<20	0		0	1
14EM761		<20	0		0	1
14EM771		<20	0		1	1
14EM781		<20	0		0	1
14EM791	B	<20	0		1	1
14EM801	A	34	1		1	1
14EM811	B	<20	0		0	1
14EM821	B	46568	1	No	1	1
14EM831	CRF02_AG	71	1		0	1
14EM841	B	<20	0		0	1
14EM851		<20	0		0	1
14EM861		<20	0		1	1
14EM871		<20	0		0	1
14EM881		24	1		0	1
14EM891		<20	0		0	1
14EM901		<20	0		0	1
14EM911		<20	0		0	1
14EM921	B	<20	0		0	1
14EM931		<20	0		0	1
14EM941	A	<20	0		0	1
14EM951	G	148	1		1	1
14EM961		<20	0		0	1
14EM971		<20	0		0	1
14EM981		<20	0		0	1
14EM991	B	<20	0		1	1
14EM1001		<20	0		0	1
