# Supplementary material for: Early infant diagnosis of HIV-1 infection in Luanda, Angola, using a new DNA PCR assay and dried blood spots
Source: PLoS One. 2017 Jul 17;12(7):e0181352. doi: 10.1371/journal.pone.0181352 (PMC5513534; doi:10.1371/journal.pone.0181352)
Supplement: S1 Data set file — 1) APEHC cohort dataset, collecting data of the pediatric population; 2) HIV-infected adults, positive controls attending the Hospital Egas Moniz; 3) HIV-infected infants, positive controls from the Angolan National Institute of Public Health. (ZIP) [file pone.0181352.s007.zip › S1_Data_set_file/dataset3_INLS_en.xlsx]

## Sheet: controls INLS
ID code	number of punches from each DBS spot	humidity indicator	nested IN (results of the EID in-house assay)	PCR internal control (CCR5 gene)
010-03-02-15	6 punches	pink (50%)	positive	amplified
003-06-03-15	6 punches	pink (50%)	positive	amplified
03-02-04-15	6 punches	pink (50%)	positive	amplified
014-05-04-15	6 punches	pink (50%)	positive	amplified
014-31-05-15	5 punches	pink (50%)	positive	amplified
